# Supplementary material for: Microfluidic Microcirculation Mimetic for Exploring Biophysical Mechanisms of Chemotherapy-Induced Metastasis
Source: Micromachines (Basel). 2023 Aug 22;14(9):1653. doi: 10.3390/mi14091653 (PMC10536821; doi:10.3390/mi14091653)
Supplement: Supplementary file 1 [file micromachines-14-01653-s001.zip]

Archive with 1 entries (1 files):
- micromachines-2514592-supplementary.pdf
